# Supplementary material for: The Hamiltonian Brain: Efficient Probabilistic Inference with Excitatory-Inhibitory Neural Circuit Dynamics
Source: PLoS Comput Biol. 2016 Dec 27;12(12):e1005186. doi: 10.1371/journal.pcbi.1005186 (PMC5189947; doi:10.1371/journal.pcbi.1005186)
Supplement: S1 Code — See readme for further details. (ZIP) [file pcbi.1005186.s002.zip]

Archive with 14 entries (14 files):
- Sampler.jl
- GSM.jl
- sim.jl
- home/laurence/Dropbox/libs/tikzCompile.jl
- tikzCompile.jl
- makefile
- comparison.R
- hmc.R
- supplementary.R
- filters.R
- transient.R
- contrast.R
- ei_balance.R
- readme
