# Supplementary material for: The Hamiltonian Brain: Efficient Probabilistic Inference with Excitatory-Inhibitory Neural Circuit Dynamics
Source: PLoS Comput Biol. 2016 Dec 27;12(12):e1005186. doi: 10.1371/journal.pcbi.1005186 (PMC5189947; doi:10.1371/journal.pcbi.1005186)
Supplement: S1 Code — See readme for further details. (ZIP) [file pcbi.1005186.s002.zip › makefile]

plots = comparison.pdf ei_balance.pdf contrast.pdf transient.pdf #supplementary.pdf

code = Sampler.jl GSM.jl sim.jl

paper.pdf: paper.tex paper.bib $(plots)
	pdflatex paper.tex


comparison.tif: comparison.pdf
	gs -q -dSAFER -dBATCH -dNOPAUSE -dTextAlphaBits=4 -dGraphicAlphaBits=4 -r600 -sDEVICE=tiff24nc -sCompression=lzw -sOutputFile=comparison.tif comparison.pdf

comparison.pdf: comparison.tex
	julia ~/Dropbox/libs/tikzCompile.jl comparison.tex

comparison.tex: comparison.R comp_time hamiltonian langevin
	R -f comparison.R 

comp_time: $(code)
	julia -L sim.jl -e 'comp_time()'

hamiltonia% langevi% ps%: $(code)
	julia -L sim.jl -e 'langevin_hamiltonian_comparison()'


ei_balance.tif: ei_balance.pdf
	gs -q -dSAFER -dBATCH -dNOPAUSE -dTextAlphaBits=4 -dGraphicAlphaBits=4 -r600 -sDEVICE=tiff24nc -sCompression=lzw -sOutputFile=ei_balance.tif ei_balance.pdf

ei_balance.pdf: ei_balance.tex
	julia ~/Dropbox/libs/tikzCompile.jl ei_balance.tex

ei_balance.tex: ei_balance.R ei_balance ei_balance_stationary
	R -f ei_balance.R

ei_balance: $(code)
	julia -L sim.jl -e 'ei_balance()'

ei_balance_stationary: $(code)
	julia -L sim.jl -e 'ei_balance_stationary()'
  


contrast.tif: contrast.pdf
	gs -q -dSAFER -dBATCH -dNOPAUSE -dTextAlphaBits=4 -dGraphicAlphaBits=4 -r600 -sDEVICE=tiff24nc -sCompression=lzw -sOutputFile=contrast.tif contrast.pdf

contrast.pdf: contrast.tex
	julia ~/Dropbox/libs/tikzCompile.jl contrast.tex

contrast.tex: contrast.R contrast-traces contrast-tfft contrast-fft
	R -f contrast.R

%ontrast-traces %ontrast-tfft %ontrast-fft %ontrast-rates: $(code)
	julia -L sim.jl -e 'contrast_fig()'


transient.tif: transient.pdf
	gs -q -dSAFER -dBATCH -dNOPAUSE -dTextAlphaBits=4 -dGraphicAlphaBits=4 -r600 -sDEVICE=tiff24nc -sCompression=lzw -sOutputFile=transient.tif transient.pdf

transient.pdf: transient.tex
	julia ~/Dropbox/libs/tikzCompile.jl transient.tex

#transient.pdf: transient.R contrast-rates transient-spring transient-sim
transient.tex: transient.R contrast-rate transient-spring transient-sim
	R -f transient.R

#transient-spring transient-sim: $(code) transient.jl
%ransient-spring %ransient-sim: $(code) transient.jl
	julia -L transient.jl -e 'Void()'


graphical-model-filters.tif: graphical-model-filters.pdf
	gs -q -dSAFER -dBATCH -dNOPAUSE -dTextAlphaBits=4 -dGraphicAlphaBits=4 -r600 -sDEVICE=tiff24nc -sCompression=lzw -sOutputFile=graphical-model-filters.tif graphical-model-filters.pdf

filters.pdf: filters
	R -f filters.R

filters: GSM.jl
	julia -L GSM.jl -e 'writetable("filters", dfA(A()))'


hmc.tif: hmc.pdf
	gs -q -dSAFER -dBATCH -dNOPAUSE -dTextAlphaBits=4 -dGraphicAlphaBits=4 -r600 -sDEVICE=tiff24nc -sCompression=lzw -sOutputFile=hmc.tif hmc.pdf

hmc.pdf: hmc.tex
	julia ~/Dropbox/libs/tikzCompile.jl hmc.tex

hmc.tex: hmc.R
	R -f hmc.R


tl30 = rate-tl=30 fft-tl=30 trace-tl=30
tl60 = rate-tl=60 fft-tl=60 trace-tl=60
tl400 = rate-tl=400 fft-tl=400 trace-tl=400
tl1000 = rate-tl=1000 fft-tl=1000 trace-tl=1000
supplementary_data = $(tl30) $(tl60) $(tl400) $(tl1000)

supplementary.tif: supplementary.pdf
	gs -q -dSAFER -dBATCH -dNOPAUSE -dTextAlphaBits=4 -dGraphicAlphaBits=4 -r600 -sDEVICE=tiff24nc -sCompression=lzw -sOutputFile=supplementary.tif supplementary.pdf

supplementary.pdf: supplementary.tex
	julia ~/Dropbox/libs/tikzCompile.jl supplementary.tex

supplementary.tex: supplementary.R $(supplementary_data)
	R -f supplementary.R

pat = rate-tl=% fft-tl=% trace-tl=%
$(pat): $(code)
	julia -L sim.jl -e 'si_fig($*)'


schematic.tif: schematic.pdf
	gs -q -dSAFER -dBATCH -dNOPAUSE -dTextAlphaBits=4 -dGraphicAlphaBits=4 -r600 -sDEVICE=tiff24nc -sCompression=lzw -sOutputFile=schematic.tif schematic.pdf
schematic.pdf: schematic.tex
	julia ~/Dropbox/libs/tikzCompile.jl schematic.tex


supplementary.zip: $(code) makefile
	zip supplementary.zip -j $(code) ~/Dropbox/libs/tikzCompile.jl makefile comparison.R hmc.R supplementary.R filters.R transient.R contrast.R ei_balance.R readme
