# Supplementary material for: The Hamiltonian Brain: Efficient Probabilistic Inference with Excitatory-Inhibitory Neural Circuit Dynamics
Source: PLoS Comput Biol. 2016 Dec 27;12(12):e1005186. doi: 10.1371/journal.pcbi.1005186 (PMC5189947; doi:10.1371/journal.pcbi.1005186)
Supplement: S1 Code — See readme for further details. (ZIP) [file pcbi.1005186.s002.zip › readme]

Please note that these simulations will depend on the random seed.

If you have any questions, please email:
laurence.aitchison@gmail.com

Basic requirements for building the figures:
Julia:
  DataFrames
R:
  ggplot2
  Rtikz
Ghostscript
Latex
